# Supplementary material for: Interpretable Network-Level Biomarker Discovery for Alzheimer’s Stage Assessment Using Resting-State fNIRS Complexity Graphs
Source: Brain Sci. 2026 Feb 19;16(2):239. doi: 10.3390/brainsci16020239 (PMC12938511; doi:10.3390/brainsci16020239)
Supplement: Supplementary file 1 [file brainsci-16-00239-s001.zip]

Archive with 1 entries (1 files):
- brainsci-4135104-supplementary.pdf
